# Supplementary material for: The cornucopia of meaningful leads: Applying deep adversarial autoencoders for new molecule development in oncology
Source: Oncotarget. 2016 Dec 22;8(7):10883–90. doi: 10.18632/oncotarget.14073 (PMC5355231; doi:10.18632/oncotarget.14073)
Supplement: Supplementary file 2 [file oncotarget-08-10883-s002.xlsx]

## Sheet: Sheet1
Supplementary Table 1. List of 69 compounds extracted by maximum likelihood with their respective Pubchem CID.
Pubchem CID	LOGLikelihood	Patent(s)	Bioassay data
54687888	-51.9227
21072226	-51.5158	YES
54706490	-50.5463		YES
10073566	-50.417
11388101	-50.2362
20689895	-49.5701	YES
60070625	-49.1535
59054018	-49.1353
21771549	-48.6354
44575864	-48.5627		YES
20689888	-48.4485	YES
12115627	-47.9274
148194	-47.9274
10098409	-47.9274
14460382	-47.9274
57620448	-47.6887	YES
21123227	-47.3498
21577022	-47.233
10681565	-47.0035
124461	-46.9475
44398799	-46.6719		YES
44329845	-46.6313		YES
44329846	-46.6313		YES
4344221	-46.5066
3694961	-46.2803		YES
14466409	-45.8234
57077355	-45.3636	YES
59835410	-44.9612	YES
58771432	-44.9612	YES
21563452	-44.7038	YES
713747	-44.686		YES
60157501	-42.269		YES
53304462	-42.1496		YES
21793278	-42.0366
2944654	-42.0366
151583	-24.2651
43942	-24.2651
15573184	-21.894	YES
10345762	-21.894
15573190	-21.894
10480987	-21.894
58076509	-21.894	YES
59283582	-21.894	YES
13453501	-19.6199
13084329	-19.6199
158476	-19.6199
24199280	-19.6167
432986	-19.6167
9983399	-19.5229
15573192	-19.5229	YES	YES
151582	-19.5229		YES
42890	-19.5229	YES	YES
450686	-17.5102
151588	-16.2738
125250	-16.0289
154946	-15.4945
21123230	-15.4945
10255805	-15.4945
24197315	-15.4945
153221	-15.4945
153301	-15.2406
151335	-15.2227
431280	-14.8563
158483	-14.8563
443832	-12.971		YES
431813	-12.971
153753	-12.7957
153754	-12.7957
153530	-12.7957
